# Supplementary material for: PolyAdapt: Characterizing Polygenic Adaptive Architectures in the Presence of Strong Linkage Disequilibrium
Source: Genome Biol Evol. 2026 Jun 9;18(6):evag132. doi: 10.1093/gbe/evag132 (PMC13281831; doi:10.1093/gbe/evag132)
Supplement: evag132_Supplementary_Data [file evag132_supplementary_data.zip]

Archive with 2 entries (2 files):
- SI.zip
- supplementary figures.pdf
